# Supplementary material for: Evaluation of drug-targetable genes by defining modes of abnormality in gene expression
Source: Sci Rep. 2015 Sep 4;5:13576. doi: 10.1038/srep13576 (PMC4559746; doi:10.1038/srep13576)
Supplement: Supplementary Information [file srep13576-s2.xls]

## Sheet: DT in breast cancer
Supplementary Data S1. The entire list of drug targetability values for breast cancer.
#Drug targetability values merged from top 5% ~ 100% of target genes (sorted by G-column)
Pathway gene (HPRD ID)	1	0.75	0.5	0.25	0.1	0.05	# target genes
01552:PTPRF	0.622869	0.77006	0.867023	0.929236	0.9726	0.986393	2391
01486:PRKAR2B	0.543845	0.688345	0.813922	0.908836	0.965273	0.983711	3665
05373:MAP4K3	0.558531	0.699907	0.820773	0.908294	0.964588	0.983274	4603
10682:RICTOR	0.564338	0.698341	0.817478	0.91502	0.968385	0.9827	322
02875:TCEB1	0.504176	0.639839	0.767896	0.88736	0.955867	0.982413	322
01817:KRAS	0.556529	0.695959	0.818269	0.907104	0.963254	0.981802	6817
00355:COL4A2	0.531391	0.673023	0.810162	0.905314	0.961917	0.980919	6543
02110:COL6A2	0.524824	0.666219	0.805326	0.90261	0.962078	0.980863	6543
15942:PPP1CA	0.565352	0.705912	0.822843	0.895645	0.95399	0.977489	3294
16184:PPP2R1A	0.522067	0.654415	0.78325	0.890876	0.951785	0.975843	5660
02105:PRKCI	0.492977	0.623889	0.763181	0.882123	0.948557	0.975815	882
11820:GNB2	0.531839	0.670533	0.800423	0.898383	0.954418	0.975385	4068
05675:PAK4	0.465843	0.598509	0.74614	0.879792	0.948126	0.975091	2664
07277:LATS2	0.482802	0.621198	0.77325	0.889783	0.950044	0.974429	3294
04534:CDKN2C	0.390887	0.516362	0.678164	0.844119	0.940911	0.974081	930
03479:MAPK3	0.490347	0.624734	0.765536	0.884837	0.947771	0.973438	6934
12285:SLC39A6	0.496384	0.631323	0.770076	0.88757	0.947331	0.972918	1178
04424:DAXX	0.393336	0.519821	0.681825	0.843453	0.94184	0.972573	3615
04050:NBN	0.555707	0.688835	0.796023	0.886372	0.946879	0.972113	2274
04381:SMAD5	0.476316	0.612898	0.759745	0.887152	0.948966	0.97125	441
01068:ACSL1	0.507605	0.643575	0.777944	0.88958	0.947022	0.970317	1178
06002:GSK3A	0.441824	0.568181	0.713974	0.860903	0.936267	0.969753	1210
08381:SIRT1	0.489679	0.625119	0.775252	0.887853	0.94801	0.968389	882
00992:JAK1	0.484941	0.617422	0.753146	0.874566	0.93888	0.96804	4948
00934:INHBB	0.38118	0.504551	0.661064	0.835035	0.93588	0.966257	5897
01820:ERBB3	0.442381	0.569349	0.71695	0.858492	0.927933	0.964169	5730
06714:SEC23A	0.420362	0.547018	0.700544	0.858541	0.931351	0.964049	882
01261:AKT1	0.491681	0.622229	0.756027	0.872974	0.932917	0.963873	7145
00759:GNA11	0.435722	0.561119	0.704372	0.843577	0.919268	0.962191	948
03374:TWIST1	0.311652	0.414814	0.568322	0.783342	0.921265	0.962188	1178
00626:FN1	0.513007	0.649145	0.7765	0.873486	0.931592	0.962158	6700
00745:RASA1	0.516011	0.647437	0.768156	0.865981	0.9269	0.962076	4642
01151:CD14	0.365271	0.482866	0.636284	0.816649	0.92659	0.961886	2086
03628:RAC2	0.453505	0.580226	0.72001	0.862865	0.931842	0.961799	4687
01423:PDGFRB	0.443507	0.573381	0.7241	0.863124	0.928206	0.961531	6040
01576:RBL2	0.361573	0.477516	0.618126	0.791306	0.918333	0.960846	583
06218:SEC24D	0.409493	0.528516	0.681593	0.846715	0.918142	0.960765	882
02941:PRKDC	0.405829	0.523372	0.669562	0.831411	0.914199	0.960717	1267
05671:ADIPOQ	0.345527	0.457798	0.613364	0.80631	0.923119	0.959249	1916
04257:PRMT1	0.414808	0.535076	0.683568	0.845209	0.917087	0.958536	3235
00764:GNAI2	0.446555	0.566851	0.704117	0.840563	0.909095	0.953744	2468
00215:YWHAH	0.416105	0.535554	0.683523	0.839212	0.909708	0.953524	4056
03020:LAMA5	0.347686	0.463202	0.625325	0.796636	0.909061	0.953372	6700
00298:CDKN1A	0.348826	0.459921	0.610796	0.794748	0.901449	0.952392	930
06229:SAV1	0.357165	0.470552	0.623769	0.816257	0.904803	0.952141	3294
06784:HSPA1B	0.51385	0.645117	0.769947	0.864702	0.918745	0.952029	3739
09662:DDIT4	0.468957	0.598871	0.723926	0.840231	0.903859	0.951939	322
05665:MAML1	0.523805	0.661995	0.777482	0.863783	0.917867	0.951299	242
10319:ZFYVE16	0.449173	0.572956	0.71051	0.841797	0.90765	0.950586	5897
02913:CDKN1C	0.285964	0.380439	0.523456	0.746703	0.896755	0.947104	930
01525:MMP7	0.331915	0.438361	0.595881	0.814936	0.900139	0.946618	3229
01299:RRAS	0.346839	0.457165	0.609904	0.804579	0.902024	0.945533	3237
19599:MAP3K1	0.351416	0.461091	0.610299	0.803525	0.898464	0.945328	6025
09045:UBE2I	0.427735	0.553615	0.699271	0.83686	0.8952	0.944898	579
01858:EFNA1	0.415137	0.537	0.680308	0.827636	0.897997	0.944881	5453
00960:IRF9	0.480334	0.60916	0.738916	0.844208	0.896351	0.944674	572
00932:IGF1R	0.344655	0.453527	0.607049	0.809266	0.897391	0.943783	6752
02740:NCK1	0.375261	0.490394	0.640274	0.80827	0.896837	0.943717	2664
04560:FZD7	0.352811	0.465605	0.616703	0.811189	0.896163	0.942648	4056
01893:ITGA2	0.350111	0.460135	0.613346	0.815132	0.896383	0.941685	6700
06217:SEC24C	0.389664	0.507672	0.656667	0.826193	0.895528	0.941551	882
01906:VWF	0.286725	0.380901	0.517136	0.721911	0.883077	0.940452	6543
04123:DUSP4	0.363682	0.474442	0.616066	0.79446	0.893642	0.938196	4444
02971:GHR	0.292634	0.38926	0.526447	0.724338	0.880196	0.937413	4943
08369:ATR	0.334052	0.441197	0.591214	0.7884	0.890993	0.934818	1267
01287:KIT	0.317758	0.421783	0.574484	0.795452	0.890283	0.934257	5730
03529:CX3CL1	0.269466	0.35794	0.490376	0.701297	0.870906	0.931986	4599
03192:BMPR1A	0.390305	0.508831	0.655897	0.813276	0.886696	0.93099	1496
00943:IRS1	0.303808	0.403268	0.548131	0.763858	0.886497	0.930258	5258
03277:CX3CR1	0.281303	0.371795	0.500562	0.70888	0.87355	0.929877	3154
01580:RBP4	0.249389	0.332066	0.466465	0.688728	0.864012	0.929195	4039
04617:LRP6	0.361448	0.47293	0.61497	0.797689	0.886018	0.928851	3394
02824:IL6ST	0.368736	0.482929	0.627685	0.800146	0.886464	0.928285	4943
00614:GSTP1	0.33308	0.441389	0.594319	0.787344	0.884945	0.927785	3471
05456:CDC37	0.389854	0.502661	0.64296	0.803621	0.88687	0.927616	4068
05556:PDPK1	0.279667	0.371711	0.509685	0.703525	0.864388	0.927562	4490
05322:TBK1	0.38481	0.506263	0.663471	0.836054	0.893503	0.92731	239
07357:SFRP4	0.268276	0.356774	0.488098	0.686323	0.860246	0.926822	2667
03965:MAP3K3	0.226948	0.302412	0.4297	0.645324	0.853638	0.926404	4713
01726:TLN1	0.334421	0.439272	0.57482	0.777639	0.883624	0.926342	238
00253:CAPN1	0.344512	0.45179	0.599229	0.808042	0.888653	0.925596	238
04796:PPM1B	0.40233	0.522624	0.66731	0.820175	0.882824	0.924783	579
02859:PTK2	0.477956	0.601983	0.724257	0.832589	0.883237	0.923711	6723
00366:COL5A2	0.468879	0.583915	0.697474	0.819186	0.883521	0.923029	6543
01487:PPP2CB	0.278139	0.368579	0.499511	0.687927	0.855197	0.922928	5660
00925:ITPR1	0.280873	0.372863	0.51604	0.734797	0.88128	0.921991	948
10529:PDGFC	0.281855	0.374967	0.52089	0.742911	0.881351	0.921376	5453
01029:LAMB1	0.38424	0.498822	0.642173	0.799916	0.881617	0.920872	6700
09468:MKNK1	0.337446	0.441392	0.582083	0.765032	0.880989	0.919659	948
01281:ERBB2	0.320595	0.422709	0.567703	0.771898	0.88069	0.919629	6969
11543:SEC23B	0.421221	0.540087	0.681118	0.823508	0.882092	0.919028	882
17582:MOBKL1A	0.387971	0.500274	0.639195	0.795614	0.880019	0.918708	3294
01346:CCND1	0.364219	0.47618	0.616627	0.782144	0.880124	0.918425	3312
02920:CSNK1D	0.39635	0.511654	0.654338	0.810932	0.879899	0.918297	4056
00447:CDK4	0.466244	0.591329	0.718319	0.829611	0.877681	0.913948	930
04559:FZD6	0.315866	0.417476	0.561153	0.759076	0.87715	0.913016	4056
01267:CRK	0.335868	0.443388	0.592322	0.776874	0.876731	0.911945	5143
00452:CCND3	0.347098	0.460247	0.61862	0.791993	0.876608	0.911858	3312
05483:MAP3K7IP2	0.360642	0.470927	0.612423	0.781395	0.876532	0.911403	2703
01265:RAF1	0.406097	0.528073	0.674616	0.816591	0.876554	0.911139	5528
03950:USP7	0.399505	0.51777	0.661982	0.810934	0.875378	0.909248	2070
02780:SHC1	0.443782	0.559514	0.683171	0.811637	0.875387	0.908787	4465
01809:ABL1	0.356848	0.469336	0.623196	0.797424	0.874929	0.908166	5469
11865:GNG5	0.304087	0.401543	0.542561	0.740325	0.874619	0.907988	4068
16391:CREB3L2	0.304684	0.401776	0.542378	0.733593	0.869984	0.906848	948
00243:CALM3	0.33648	0.439409	0.575995	0.754368	0.872116	0.906645	948
00945:ITGA6	0.306315	0.404558	0.545301	0.747372	0.873459	0.905484	6700
01293:WNT5A	0.298907	0.395733	0.54163	0.761351	0.873085	0.904931	4056
04118:PRKAG1	0.396432	0.510039	0.651164	0.805778	0.872903	0.904088	3604
01249:LEP	0.224159	0.298635	0.420972	0.640494	0.826763	0.903948	3279
04009:PIK3C3	0.341538	0.448808	0.59317	0.772234	0.872567	0.903466	6427
05594:TSC1	0.318427	0.418361	0.551681	0.727188	0.860154	0.903371	322
01328:OXTR	0.229845	0.305863	0.430394	0.646881	0.825126	0.901503	4068
01325:SPP1	0.362523	0.469313	0.604727	0.769261	0.871309	0.900888	6600
02621:ADCY6	0.260706	0.346464	0.476563	0.664848	0.828711	0.900283	1533
06323:CREB3L4	0.292336	0.387674	0.532202	0.734975	0.866642	0.900147	948
05577:CCL28	0.274222	0.364349	0.511045	0.749929	0.870156	0.899405	4599
00765:GNAI3	0.379735	0.491603	0.630522	0.786817	0.870478	0.899139	2468
06403:ADIPOR2	0.273419	0.364512	0.513088	0.703788	0.842905	0.898496	1916
00744:NR4A1	0.340628	0.445624	0.589007	0.78727	0.869871	0.89836	107
09143:RUVBL1	0.302001	0.400394	0.546725	0.749222	0.869432	0.89741	2667
01763:F2R	0.338401	0.439889	0.573905	0.753675	0.868403	0.895807	5337
09580:WWTR1	0.308373	0.406599	0.545257	0.746702	0.867209	0.893152	3294
10091:CAB39	0.30368	0.401111	0.542316	0.736963	0.866154	0.892979	2139
05428:PAK2	0.362332	0.47063	0.609331	0.769834	0.865126	0.892757	2664
01861:TNFRSF1A	0.395908	0.507293	0.640727	0.787556	0.867139	0.892755	4869
05706:VAV3	0.270283	0.358539	0.494212	0.698248	0.859677	0.89203	2664
11791:-	0.292952	0.389686	0.535241	0.728941	0.863379	0.891642	3227
11863:SLC27A1	0.2344	0.31236	0.432854	0.627902	0.81819	0.890952	881
03904:MAP3K5	0.292408	0.38802	0.52726	0.712371	0.857607	0.890908	5322
12359:MTA3	0.309823	0.409595	0.551603	0.749477	0.865032	0.888978	1178
10202:RPS6KB1	0.290686	0.384847	0.515415	0.671339	0.812547	0.887272	322
09064:CCDC6	0.399255	0.507604	0.634268	0.779633	0.864112	0.886785	5121
04610:TRADD	0.271281	0.360066	0.497919	0.708169	0.861626	0.88645	2703
01482:PRKACB	0.227442	0.302621	0.431567	0.654907	0.856127	0.885311	4672
01217:CXCR4	0.305695	0.402224	0.538038	0.7302	0.861046	0.884948	4599
00627:ITGA5	0.316802	0.414645	0.54546	0.723583	0.860508	0.884379	5773
01813:HRAS	0.286526	0.379792	0.519108	0.723073	0.861474	0.884371	6777
13847:MAVS	0.275753	0.365952	0.500088	0.708285	0.861873	0.883833	700
01269:CSF1R	0.281218	0.372181	0.498393	0.663575	0.80956	0.883459	5730
03542:STAM	0.308531	0.40865	0.554721	0.751084	0.858734	0.881993	1850
05136:CBLB	0.342025	0.445491	0.580004	0.74742	0.859824	0.881365	4340
14173:TMEM173	0.225306	0.300674	0.428769	0.659198	0.860466	0.881282	239
03807:KAT2A	0.196394	0.262506	0.38104	0.579766	0.771517	0.880974	242
08927:TPR	0.251453	0.3339	0.463763	0.672619	0.856817	0.880728	5121
00368:COL5A1	0.317818	0.415836	0.549874	0.731851	0.856991	0.880538	6543
03300:SCAP	0.212142	0.282983	0.406722	0.606567	0.791729	0.880128	882
01457:PRLR	0.193179	0.257589	0.382558	0.631525	0.852899	0.878444	4943
01034:LAMB2	0.208032	0.277366	0.404184	0.63137	0.848536	0.877031	6700
02502:MAP3K11	0.242872	0.322508	0.449052	0.655654	0.844062	0.875123	5090
00473:IL10RB	0.218204	0.290769	0.413579	0.60494	0.784433	0.874368	4943
19358:RAPGEF2	0.235356	0.312809	0.438186	0.641031	0.832345	0.873611	3237
09223:PPP2R2A	0.260389	0.346017	0.481801	0.689806	0.851077	0.873571	5660
02090:FGF13	0.235601	0.312791	0.438097	0.658488	0.850881	0.873015	6818
09653:CAMK2D	0.227316	0.303764	0.44	0.668551	0.844122	0.872807	242
04206:MAPK9	0.276084	0.364878	0.498193	0.697166	0.845986	0.872248	6318
01382:PIK3CA	0.269442	0.356767	0.491009	0.695469	0.849681	0.871916	6972
14727:MOBKL1B	0.349272	0.454698	0.596658	0.772165	0.856794	0.871782	3294
05908:CAPN7	0.303335	0.399922	0.529242	0.715454	0.853434	0.871612	238
05579:LY96	0.19203	0.256087	0.370806	0.561636	0.764698	0.870951	2086
02696:CDKN2B	0.152635	0.203654	0.301565	0.491005	0.749836	0.87066	930
04671:CFLAR	0.242371	0.322597	0.454025	0.661692	0.846596	0.870485	1486
03886:MAP3K4	0.236014	0.314477	0.449071	0.661351	0.834187	0.870455	5000
01490:TYK2	0.285653	0.377588	0.5158	0.715661	0.849228	0.869972	4948
03678:MAPKAPK3	0.180667	0.240769	0.349571	0.559012	0.810765	0.869755	948
01149:CCL2	0.219406	0.29212	0.409367	0.591566	0.775655	0.869355	4599
00025:ACVR2A	0.163849	0.218796	0.322779	0.505282	0.733257	0.867775	438
03351:RASA2	0.139062	0.185473	0.277881	0.499195	0.792418	0.867353	3237
03384:PPP2R5A	0.217037	0.289153	0.415622	0.629245	0.832635	0.867152	4068
16103:CXCL16	0.251168	0.33345	0.461427	0.661778	0.838629	0.867032	4599
03981:JAG2	0.197481	0.263372	0.375101	0.565983	0.770848	0.86578	1178
03633:INSIG1	0.228144	0.304088	0.430211	0.643096	0.839509	0.865615	882
03164:MAP2K2	0.195822	0.261013	0.378203	0.598175	0.834506	0.865448	6704
01821:TGFB1	0.195875	0.261136	0.381405	0.616815	0.840324	0.864204	7334
03909:FADD	0.195144	0.260302	0.381828	0.593913	0.777249	0.864156	1486
00370:COL6A1	0.202482	0.269894	0.391031	0.615005	0.840694	0.863853	6543
01829:TGFB3	0.222673	0.296587	0.422079	0.628354	0.828007	0.863526	7111
04389:CUL1	0.307644	0.402393	0.5334	0.712725	0.842449	0.863474	5976
00975:INSR	0.17981	0.239779	0.3566	0.592673	0.839427	0.862844	7121
04861:BAG4	0.17641	0.23524	0.349616	0.584846	0.833918	0.86266	2703
16199:PPM1A	0.182928	0.243881	0.358022	0.575608	0.811214	0.861617	3735
01765:THBS1	0.280112	0.368586	0.494687	0.677732	0.836311	0.861206	7708
00741:CXCL2	0.232788	0.309872	0.426321	0.612543	0.781347	0.860534	4599
16361:INSIG2	0.254052	0.337795	0.465955	0.671671	0.834832	0.860438	882
11803:TP53BP2	0.241698	0.321961	0.455042	0.66807	0.842124	0.860171	3294
02925:GRK6	0.180793	0.241078	0.354003	0.584569	0.838315	0.860011	3154
01477:PTPN1	0.207697	0.276396	0.390465	0.581258	0.787291	0.859942	2391
02711:TRIM25	0.183866	0.245233	0.357952	0.560737	0.810684	0.859705	579
05117:BAMBI	0.207141	0.275902	0.394525	0.60098	0.822047	0.859142	5942
04248:BCAR1	0.173857	0.23187	0.342821	0.578698	0.830335	0.858813	3461
01475:PTPN6	0.27113	0.358169	0.486471	0.672265	0.83287	0.858645	1988
17894:PPP1R3B	0.202908	0.270531	0.393686	0.620051	0.843462	0.858426	3294
02125:IL13RA1	0.27502	0.362236	0.489389	0.67989	0.832976	0.858411	4943
03220:DVL1	0.238283	0.317109	0.445214	0.647629	0.83415	0.858405	3641
07174:HSPA2	0.222578	0.295852	0.413297	0.610694	0.830732	0.858356	3739
04914:TNFSF13B	0.205194	0.273698	0.394358	0.585987	0.768038	0.857768	579
02811:CHUK	0.22132	0.295063	0.420642	0.609965	0.777945	0.857576	3858
00926:ITPR3	0.183063	0.243931	0.353854	0.548887	0.777629	0.857235	948
03025:TLE2	0.235094	0.312599	0.439261	0.664338	0.83969	0.857088	2667
03237:VEGFB	0.174246	0.232364	0.343257	0.57775	0.826637	0.856816	5453
05431:ITGA3	0.189786	0.253029	0.372682	0.62432	0.837337	0.856448	6700
03007:DLG1	0.228617	0.304	0.424225	0.623357	0.830895	0.856439	3294
04019:FKBP5	0.236642	0.315419	0.445075	0.666945	0.848771	0.856106	445
03457:CASP7	0.26689	0.353378	0.483524	0.674933	0.831184	0.855457	1486
03222:DVL3	0.289923	0.382331	0.514733	0.704263	0.839523	0.855097	3641
02885:PLCB4	0.166899	0.222559	0.330523	0.544736	0.818381	0.855001	2607
00411:ITGAM	0.204047	0.271814	0.390292	0.602069	0.822703	0.854863	5773
07269:HOMER2	0.175325	0.233838	0.345606	0.564529	0.827886	0.854133	2070
02988:LTBR	0.235084	0.313165	0.445009	0.653116	0.824801	0.853982	579
00307:CDC25B	0.20189	0.268882	0.385547	0.591236	0.791568	0.853952	948
03221:SMAD2	0.273563	0.36218	0.493829	0.686464	0.831523	0.85395	6585
02632:COMP	0.16404	0.218709	0.322397	0.532467	0.816296	0.853922	6543
02874:TCEB2	0.144235	0.192676	0.280298	0.445009	0.69411	0.853777	322
02607:NOTCH3	0.197449	0.263372	0.383213	0.612039	0.843505	0.853745	1178
04677:RPS6KA4	0.168133	0.224164	0.331182	0.547464	0.803527	0.853563	948
03672:CAMK2G	0.181604	0.242799	0.358786	0.57144	0.810802	0.853495	242
00909:IL8	0.153037	0.204063	0.304566	0.532255	0.819907	0.853481	4599
00387:MMP9	0.193888	0.258479	0.374565	0.58465	0.820983	0.853173	1974
00947:ITGB6	0.161121	0.214827	0.320662	0.554166	0.826375	0.852744	6700
02919:CSNK1E	0.22004	0.292995	0.415377	0.617034	0.826054	0.852529	4056
00244:CALML3	0.142956	0.190605	0.284017	0.495862	0.782375	0.852361	948
03638:EREG	0.130836	0.17449	0.260652	0.476599	0.802035	0.852245	4069
02553:DUSP3	0.154187	0.205582	0.307014	0.524264	0.796466	0.852189	4444
17637:NLK	0.181183	0.241573	0.357047	0.582713	0.830604	0.852148	3836
05418:GSK3B	0.221837	0.294613	0.408792	0.60131	0.81043	0.852067	4710
01883:PLAU	0.195068	0.25951	0.367608	0.561566	0.796995	0.85146	2714
03834:TRAF5	0.25365	0.335986	0.463919	0.659393	0.816191	0.851224	2703
00310:CDK2	0.181352	0.241764	0.35043	0.553751	0.804059	0.850806	2742
03897:CISH	0.187965	0.250506	0.359326	0.558572	0.803675	0.850438	1850
01889:VEGFA	0.213121	0.283722	0.402802	0.603524	0.804698	0.850416	6160
03446:OSMR	0.1548	0.206413	0.308055	0.521583	0.804338	0.850411	4943
09113:MAPK13	0.198633	0.264308	0.375653	0.571993	0.789192	0.850273	6383
12347:CRTC2	0.14875	0.198318	0.292773	0.494632	0.791967	0.850019	4068
03213:MAP2K4	0.149883	0.199855	0.297871	0.501001	0.768086	0.849878	5951
19573:CAPN8	0.16364	0.218783	0.322394	0.545864	0.839898	0.849643	238
05729:IL20RA	0.158885	0.211859	0.315221	0.543296	0.815332	0.849614	4943
11882:MAPKAPK2	0.167076	0.222656	0.32415	0.521639	0.763728	0.84956	948
00578:EGF	0.164386	0.219197	0.325033	0.555333	0.823222	0.849533	7026
00911:IL10RA	0.167879	0.223843	0.330593	0.537007	0.801048	0.84953	4943
02856:MMP14	0.187965	0.250673	0.364222	0.582852	0.841258	0.849409	1178
04349:DUSP5	0.171357	0.228426	0.334454	0.539211	0.78393	0.849236	4444
02889:MRE11A	0.160044	0.213453	0.316872	0.533355	0.816315	0.848943	2274
02880:BMPR2	0.214703	0.286013	0.409833	0.622306	0.831403	0.848378	1496
01496:MAPK1	0.201683	0.268619	0.384524	0.585546	0.792333	0.848078	6934
09525:DUSP16	0.147134	0.196178	0.291866	0.490572	0.766415	0.847992	4444
11118:PHLPP2	0.160274	0.213696	0.31671	0.521144	0.796877	0.847823	4068
00087:PSEN1	0.181514	0.242036	0.354654	0.56238	0.810497	0.847695	2667
02097:PRKX	0.135561	0.180798	0.270278	0.468219	0.745845	0.846886	3665
03416:CXCL9	0.159358	0.212454	0.311727	0.504427	0.775386	0.846763	4599
04323:TLR2	0.160013	0.21339	0.315057	0.515464	0.785499	0.846588	4673
12320:DUSP10	0.147424	0.196543	0.289229	0.474306	0.754625	0.846574	4444
01119:CXCL1	0.141298	0.188411	0.2819	0.498187	0.799091	0.84656	4599
01039:LTBP1	0.192159	0.256137	0.369061	0.564002	0.785743	0.846511	5897
03791:CCL8	0.185215	0.246871	0.355067	0.539504	0.746301	0.846213	4599
05831:PIK3R3	0.183096	0.244077	0.355707	0.556969	0.794089	0.846064	6950
05886:CSNK1G1	0.176031	0.234746	0.342051	0.53917	0.804897	0.846011	2070
09068:PIAS3	0.190383	0.253866	0.368611	0.571146	0.784666	0.84581	1850
16426:JUB	0.160294	0.213764	0.317363	0.536836	0.826543	0.845753	3294
11879:CACNB3	0.164023	0.218666	0.320532	0.511736	0.744622	0.845556	4171
02558:TLE3	0.175965	0.23461	0.341704	0.543346	0.80689	0.845351	2667
00760:GNA15	0.137545	0.183392	0.273308	0.474968	0.755684	0.845131	948
01501:PRKCD	0.167572	0.223439	0.327712	0.514405	0.732478	0.84471	6094
14332:STRADA	0.210184	0.279849	0.398824	0.595454	0.805823	0.844527	2139
03833:TRAF6	0.151593	0.202188	0.301961	0.52622	0.81661	0.844421	2086
00300:CKS2	0.188596	0.251358	0.359821	0.547703	0.749564	0.84219	771
01867:KDR	0.17853	0.238025	0.346894	0.540537	0.73733	0.839322	6390
03317:VEGFC	0.163782	0.218381	0.318564	0.501108	0.726942	0.838753	5453
00286:CTNNB1	0.179445	0.23932	0.348903	0.536463	0.734432	0.837976	3641
08906:PTGER3	0.134135	0.178847	0.266777	0.454393	0.715769	0.835422	4068
05222:ACTN4	0.176832	0.236413	0.340658	0.514962	0.706925	0.8342	238
09225:PPP2R3A	0.213749	0.284208	0.396524	0.567645	0.738259	0.833405	4068
04784:CCL18	0.156371	0.208503	0.306156	0.484667	0.708214	0.826565	4599
05541:WIF1	0.170164	0.226694	0.324224	0.506233	0.717835	0.826545	2667
03850:IFNAR2	0.23603	0.314346	0.436451	0.603183	0.750111	0.826006	4948
01657:CCL4	0.179804	0.239624	0.343304	0.516233	0.714368	0.821932	4599
04241:SMAD7	0.197108	0.262556	0.373671	0.552331	0.728905	0.821725	5942
04298:PPP1R3C	0.177766	0.236938	0.338379	0.512484	0.712733	0.817672	3294
04113:CCL21	0.161075	0.214724	0.310014	0.49319	0.709835	0.817532	4599
02235:IRAK1	0.211347	0.281852	0.405863	0.59497	0.746296	0.817391	2086
09211:HOMER1	0.157017	0.209417	0.308033	0.492491	0.700273	0.81486	2070
01424:PDGFA	0.122188	0.162934	0.242658	0.413588	0.665649	0.812362	6818
17830:PDGFD	0.104545	0.139419	0.208323	0.367518	0.639356	0.811189	5453
01048:LIFR	0.135758	0.181002	0.265907	0.435082	0.67851	0.807886	4943
01574:RB1	0.194775	0.259565	0.370656	0.540129	0.706871	0.807636	771
06789:RPS6KA5	0.142019	0.18934	0.278124	0.45289	0.68381	0.807352	948
06780:KAT2B	0.175925	0.235061	0.340315	0.514344	0.691895	0.805217	242
15220:RASSF6	0.128923	0.171927	0.252741	0.412003	0.655085	0.800433	3294
02557:TLE1	0.142937	0.190606	0.281536	0.45585	0.66336	0.79384	2667
16234:GNG2	0.128483	0.171308	0.253811	0.422799	0.669562	0.792583	4068
01032:LAMB3	0.140728	0.187629	0.274563	0.436573	0.660546	0.791594	6700
03125:SIX1	0.144316	0.192529	0.284019	0.450915	0.663883	0.786354	1178
01850:TSC2	0.165378	0.220862	0.320667	0.498995	0.690427	0.786184	322
00756:GNAI1	0.149666	0.199522	0.289678	0.448032	0.654611	0.785512	2468
02092:RPS6KA3	0.135692	0.180972	0.269643	0.44908	0.654788	0.783769	1211
03816:MAP2K3	0.153817	0.205111	0.302647	0.479239	0.668932	0.782111	6102
03790:LPAR1	0.112507	0.150009	0.22415	0.389212	0.628593	0.779627	4068
05093:GNA12	0.151756	0.202393	0.298306	0.486775	0.678896	0.778156	3237
02712:NTRK2	0.123345	0.164504	0.243258	0.409203	0.647612	0.777712	3237
17031:MLST8	0.138749	0.185333	0.267151	0.422602	0.628642	0.777172	322
03554:SUMO1	0.163979	0.219184	0.31936	0.490303	0.665434	0.777163	385
04326:TLR5	0.144454	0.192585	0.279481	0.438368	0.646313	0.776362	1923
08489:INPP5K	0.120282	0.160421	0.238569	0.393447	0.633175	0.77257	1207
03738:CSNK1G2	0.150774	0.201067	0.291445	0.448104	0.645101	0.770887	2070
02518:RRAS2	0.105581	0.140819	0.211011	0.388521	0.629649	0.76968	3237
03431:PTEN	0.15093	0.201267	0.29763	0.484316	0.668791	0.767653	6541
02679:PPARD	0.133364	0.177817	0.263333	0.429783	0.633132	0.764521	2460
02900:INPPL1	0.140179	0.186953	0.275982	0.442816	0.653985	0.762776	1207
05203:FZD4	0.102393	0.136524	0.204112	0.350177	0.588381	0.762123	4056
02177:DLG3	0.1333	0.17777	0.264435	0.432549	0.637265	0.760892	3294
02620:ADCY3	0.131862	0.175929	0.260283	0.421932	0.632463	0.760814	1533
02532:LAMA4	0.132252	0.176333	0.26125	0.424777	0.640749	0.759475	6700
16215:THEM4	0.143123	0.190829	0.282099	0.453705	0.646789	0.757521	4068
01815:PDGFB	0.116251	0.155017	0.230697	0.382804	0.612323	0.755994	6818
00655:FYN	0.118469	0.157995	0.235612	0.398811	0.620161	0.755801	2830
01044:BCR	0.132086	0.176146	0.261676	0.426682	0.634515	0.755225	5469
00634:FGFR1	0.106766	0.142355	0.213428	0.379606	0.602247	0.755198	6836
12622:PPP2R3C	0.130221	0.173628	0.25879	0.436919	0.637625	0.753329	4068
02761:ITGA7	0.12954	0.172745	0.254196	0.411022	0.625648	0.74954	5773
01863:MAP3K8	0.138925	0.185244	0.272322	0.434531	0.625977	0.748039	5966
04558:FZD1	0.134674	0.179591	0.265301	0.424837	0.622208	0.747683	4550
00107:AGTR1	0.103039	0.137385	0.205062	0.353696	0.590939	0.746605	4068
00994:IL1R1	0.114017	0.152033	0.227646	0.402673	0.614108	0.746351	4691
02799:CASP3	0.141968	0.1893	0.279845	0.454042	0.641795	0.745942	4603
00739:CSF2RB	0.129423	0.172573	0.254962	0.411811	0.6143	0.744868	4943
01272:MDM2	0.0906452	0.120892	0.181391	0.328587	0.576362	0.743817	1267
01301:LYN	0.150299	0.200391	0.294383	0.456889	0.638508	0.743778	2468
01681:SOS1	0.127521	0.170053	0.253477	0.422991	0.617428	0.742084	6801
06347:ATM	0.119084	0.158795	0.237016	0.398894	0.608582	0.742025	3283
05235:MAP4K4	0.12418	0.165585	0.247463	0.424999	0.623855	0.741397	4603
02570:PLCG2	0.117696	0.156955	0.234926	0.41298	0.622099	0.739627	5877
02902:DAPK1	0.125522	0.167382	0.249698	0.41702	0.612388	0.737941	2843
01273:NRAS	0.138246	0.184355	0.273969	0.45368	0.640994	0.737881	6777
01125:LAMA2	0.109398	0.145861	0.216653	0.362084	0.584095	0.737321	6700
01862:TNFRSF1B	0.118346	0.157822	0.235014	0.393466	0.602773	0.736634	1923
10068:MAP3K2	0.131577	0.175471	0.260307	0.42977	0.617389	0.736049	4713
04489:ADCY9	0.116689	0.155687	0.23202	0.390615	0.595993	0.735082	1533
01045:BCL2	0.097142	0.12986	0.193909	0.324779	0.553725	0.730853	385
03937:PXN	0.109616	0.146155	0.218163	0.366299	0.594922	0.730742	2920
04384:PPP2R1B	0.0881959	0.117594	0.176315	0.318866	0.55341	0.729258	5660
07339:CREB3	0.141221	0.188266	0.276186	0.441848	0.622732	0.729148	948
02363:COL4A5	0.115968	0.15463	0.22885	0.374468	0.577555	0.727927	6543
11935:SLC27A2	0.105864	0.141313	0.210053	0.348632	0.56755	0.727843	881
02693:E2F3	0.108891	0.145251	0.217738	0.385165	0.597618	0.726186	771
00571:EDNRA	0.146179	0.194855	0.282481	0.433971	0.608924	0.725766	4068
11614:ADCY4	0.119964	0.160055	0.238262	0.396643	0.606229	0.725256	1533
06662:MRAS	0.10704	0.142763	0.212891	0.361771	0.571953	0.724634	3237
02391:IL2RG	0.119457	0.159285	0.236062	0.38548	0.585862	0.723339	4943
05669:PRKCH	0.124781	0.166393	0.247481	0.411247	0.599131	0.722118	6094
03392:ANGPT1	0.119348	0.159155	0.235001	0.383055	0.593564	0.715137	5453
06944:PIAS2	0.0935981	0.124797	0.187036	0.331958	0.550783	0.714541	2412
09973:GNB4	0.140852	0.187776	0.273588	0.426145	0.601823	0.713234	4068
05153:BLNK	0.17484	0.233127	0.334971	0.496866	0.632211	0.713113	579
01751:CCL5	0.130483	0.173982	0.255753	0.405929	0.59059	0.712122	4599
10608:ACVR1C	0.131034	0.174974	0.256253	0.410791	0.606947	0.71148	438
02506:ITGB2	0.139751	0.186315	0.271092	0.417517	0.590581	0.71118	6700
05177:LIMD1	0.0958295	0.127799	0.19128	0.328877	0.549216	0.709305	3294
02836:THBS4	0.100194	0.133599	0.19996	0.345785	0.554534	0.708306	6543
06984:SCRIB	0.139374	0.185865	0.273228	0.433288	0.608652	0.706939	3294
09147:LATS1	0.0960127	0.128043	0.191686	0.332083	0.553547	0.706157	3294
04462:IKBKB	0.121555	0.162083	0.240902	0.392447	0.57706	0.705727	5255
05490:SOCS2	0.0877058	0.116957	0.175187	0.3186	0.541521	0.70531	2391
04234:PIK3CB	0.127846	0.170477	0.253258	0.417793	0.598548	0.704907	6950
04616:LRP5	0.1064	0.141895	0.211625	0.347435	0.551014	0.704604	3394
06786:CUL2	0.144678	0.193284	0.283945	0.445712	0.591071	0.70395	322
00930:CXCL10	0.118347	0.157801	0.232791	0.383902	0.575997	0.703858	4599
03100:MAPK8	0.0859584	0.114611	0.171826	0.308668	0.532186	0.70285	6444
09647:SAR1B	0.116884	0.155963	0.232284	0.39607	0.589047	0.702183	882
05116:GAB1	0.100416	0.13392	0.200548	0.354724	0.566186	0.702165	2762
03225:EFNA3	0.115195	0.153617	0.227319	0.373181	0.569769	0.701162	5453
04950:RAD50	0.121562	0.16213	0.241447	0.403358	0.589329	0.701018	2274
05876:STAM2	0.117484	0.156701	0.233634	0.391002	0.578492	0.700593	1850
04585:RIPK2	0.134112	0.178894	0.26486	0.426819	0.603855	0.700438	1486
01827:NOTCH1	0.112999	0.15075	0.224303	0.3724	0.576403	0.700143	1178
00609:FAS	0.0979734	0.130643	0.195615	0.349622	0.557273	0.699724	3615
03230:CCL13	0.106051	0.141411	0.210377	0.350595	0.56571	0.698611	4599
04011:MAP3K7	0.130519	0.174048	0.257562	0.419433	0.595912	0.698209	6601
05395:STK4	0.126278	0.16837	0.249648	0.403991	0.582033	0.697639	4308
00451:CCND2	0.0824211	0.109895	0.164698	0.2981	0.516025	0.697124	3312
01422:PTAFR	0.102979	0.137304	0.203869	0.339062	0.552569	0.696231	4068
12199:RRAGD	0.102557	0.137026	0.204682	0.365738	0.564326	0.695207	322
03954:PDK1	0.104701	0.140214	0.209519	0.35266	0.54514	0.693044	229
06441:AKT3	0.0868681	0.11583	0.17365	0.309505	0.521579	0.692242	6619
07588:RASGRF2	0.082031	0.109408	0.164035	0.299821	0.518078	0.690042	3237
04115:PRKAA1	0.0891759	0.118901	0.178297	0.322971	0.531255	0.688996	5720
01262:AKT2	0.089234	0.118979	0.178292	0.312477	0.524684	0.688391	7020
03696:TFDP2	0.10128	0.13508	0.20212	0.351589	0.544486	0.688061	2242
03001:LEPR	0.0924934	0.123324	0.184225	0.315225	0.535319	0.686702	5564
08834:EDNRB	0.0935571	0.12474	0.185588	0.316128	0.525668	0.684957	4068
03995:PAK1	0.112945	0.150636	0.224823	0.379307	0.564672	0.683023	3461
03149:SOS2	0.088495	0.118011	0.176683	0.309835	0.51494	0.675056	6777
18084:SOCS4	0.0884397	0.117936	0.176812	0.318642	0.526837	0.674941	2391
01264:BRAF	0.0875018	0.116669	0.174898	0.312022	0.519771	0.673775	5528
02778:STAT2	0.0916348	0.12218	0.183092	0.319905	0.51427	0.673619	572
00183:ADRBK2	0.0981268	0.130863	0.195278	0.329032	0.528039	0.672503	3154
00236:PPP3CC	0.0965681	0.1288	0.193018	0.336351	0.527543	0.670989	2997
05569:TP53BP1	0.0819502	0.109299	0.163757	0.290602	0.501703	0.667204	2274
00796:HCK	0.112433	0.149909	0.220817	0.353028	0.53396	0.666064	2468
16212:MAGI2	0.105726	0.141031	0.209416	0.340492	0.533318	0.665089	1486
03101:CCR1	0.121473	0.161992	0.236152	0.365017	0.537211	0.664531	3154
07002:SENP2	0.111204	0.14829	0.221276	0.369096	0.547218	0.66385	2667
04583:RIPK1	0.113537	0.151418	0.224974	0.37264	0.547304	0.663144	2842
03195:PPP3R1	0.0969716	0.129339	0.193743	0.331629	0.524494	0.659567	2997
04207:MAPK10	0.0927525	0.123683	0.184799	0.314394	0.520506	0.658475	6318
03224:EFNA4	0.118893	0.158549	0.234133	0.382066	0.555668	0.657714	5453
01822:TGFBR1	0.125959	0.167942	0.247404	0.390076	0.549102	0.657285	7080
00990:IL4R	0.108432	0.144586	0.215361	0.360291	0.537942	0.655041	4943
01767:THBS3	0.125003	0.166676	0.246115	0.395091	0.554087	0.654621	6543
09039:PPP2R5D	0.104317	0.139088	0.20611	0.336497	0.519391	0.654029	4068
05124:FAF1	0.115431	0.153977	0.229132	0.382632	0.552487	0.652677	1486
02619:MAPK14	0.0874121	0.116556	0.174675	0.307243	0.496715	0.652076	6383
09467:MAPKAPK5	0.113126	0.150834	0.224249	0.372126	0.541983	0.651823	948
01492:FGFR2	0.0921539	0.122879	0.18334	0.311427	0.502699	0.649826	5851
04533:CDK6	0.0771714	0.102969	0.154232	0.279856	0.482447	0.649788	930
06971:EGLN1	0.0900042	0.120255	0.179961	0.328262	0.521526	0.64893	322
00369:COL5A3	0.0905002	0.120673	0.180479	0.30628	0.498279	0.64576	6543
03223:CCR5	0.110876	0.147839	0.217502	0.347832	0.518484	0.645351	4599
01398:PLCG1	0.114004	0.152008	0.224023	0.359357	0.527631	0.644979	6467
00622:FGF2	0.0945861	0.126127	0.1883	0.318131	0.519085	0.644636	6818
03045:IL15RA	0.091218	0.121632	0.18192	0.308304	0.496657	0.644484	4943
05852:FZD8	0.094854	0.126471	0.187194	0.30509	0.497949	0.643928	4056
00643:FOSL1	0.0839534	0.111965	0.167231	0.289046	0.491606	0.642158	2714
04457:BMPR1B	0.0885409	0.118054	0.175667	0.296255	0.484634	0.641429	1496
02536:ITPR2	0.0889706	0.118627	0.17751	0.313523	0.502184	0.640687	948
01470:PTPN11	0.0841688	0.112235	0.168232	0.293967	0.485347	0.63902	3799
13131:DDX58	0.124792	0.1666	0.245767	0.382984	0.536669	0.638341	785
06892:MALT1	0.107797	0.143812	0.214672	0.350579	0.516384	0.63657	579
03459:CASP8	0.102306	0.136469	0.202915	0.326454	0.507095	0.636486	1486
09446:LOXL2	0.0980498	0.130807	0.19494	0.31539	0.487115	0.635202	1178
15145:PHLPP1	0.0957862	0.127715	0.190841	0.326193	0.503821	0.634968	4068
02767:ERBB4	0.090608	0.120824	0.180168	0.302072	0.48783	0.634959	6030
05419:FRAT2	0.113854	0.151823	0.224332	0.358816	0.519793	0.634086	2667
04119:PRKAG2	0.0864999	0.115333	0.172825	0.302755	0.483412	0.631018	3604
15172:PPP2R2D	0.110475	0.1473	0.218863	0.358219	0.52047	0.630686	5660
04324:TLR3	0.0897838	0.11975	0.179014	0.303412	0.495891	0.628892	2086
00187:ADRB2	0.0782662	0.104355	0.15631	0.27617	0.469892	0.628865	4068
04117:PRKAB2	0.0983944	0.131193	0.196096	0.330786	0.505109	0.628031	3604
03240:DOCK1	0.0785674	0.104757	0.157082	0.286381	0.479391	0.626783	2664
05006:SOCS3	0.0937298	0.124996	0.186118	0.310706	0.500208	0.624698	3570
02142:PAK3	0.0951013	0.126796	0.187302	0.307006	0.490293	0.624631	2664
01000:IL6R	0.0941857	0.125581	0.186572	0.304409	0.483042	0.62303	5200
00993:JAK2	0.0870285	0.116046	0.173536	0.29398	0.478154	0.622829	4943
05433:STK3	0.0931371	0.124208	0.185806	0.31929	0.490015	0.622393	3294
01828:TGFB2	0.0831356	0.110853	0.166095	0.289862	0.477078	0.619388	7111
15289:SHC4	0.08245	0.109933	0.164717	0.290524	0.478501	0.618057	4116
04763:IKBKAP	0.109958	0.146816	0.22041	0.36861	0.528024	0.617041	239
02534:CREBBP	0.105993	0.141363	0.21046	0.344794	0.505327	0.616944	3577
03403:RPS6KA2	0.0872549	0.116372	0.174163	0.300538	0.479052	0.616453	1211
00309:CDC42	0.072399	0.0965388	0.144787	0.265805	0.45664	0.616374	4687
03134:MTOR	0.0993607	0.132756	0.197856	0.340947	0.512971	0.615553	322
01504:PRKCZ	0.0985079	0.131354	0.194267	0.320471	0.492239	0.615437	6306
02188:CYSLTR1	0.0860942	0.114792	0.17159	0.286725	0.464787	0.614105	4068
04082:MDM4	0.121181	0.161994	0.238977	0.378226	0.521934	0.613857	385
00896:IL2RB	0.0938872	0.125191	0.186311	0.30562	0.471636	0.613216	4943
03750:CCL19	0.0987175	0.131631	0.19445	0.312723	0.477278	0.612494	4599
05513:CXCL13	0.0964807	0.12865	0.191512	0.318369	0.484228	0.61107	4599
02926:GRK5	0.0894697	0.119318	0.177173	0.291046	0.475893	0.607477	3154
00181:ADRB1	0.0853056	0.113741	0.169749	0.283638	0.468211	0.606643	4068
09905:DAPK2	0.0784923	0.104669	0.156888	0.277636	0.461674	0.605403	2843
02514:SYK	0.0869976	0.115997	0.172824	0.289039	0.457831	0.599189	4068
02883:LAMA3	0.0714929	0.0953239	0.142834	0.252969	0.437333	0.598814	6700
06348:SGK2	0.0926981	0.123637	0.183334	0.293239	0.466768	0.597832	2070
04116:PRKAB1	0.0954084	0.127211	0.189337	0.304917	0.469631	0.597345	3604
08869:LIF	0.0808633	0.107856	0.160901	0.273055	0.453617	0.59656	1850
03596:CRKL	0.0816883	0.108938	0.163179	0.287181	0.456539	0.595369	5497
00206:BMP2	0.076559	0.102311	0.152684	0.257664	0.437924	0.594872	441
10033:WWC1	0.0853481	0.113821	0.170212	0.287681	0.465377	0.593742	3294
03561:F2RL2	0.0878321	0.117176	0.174819	0.287771	0.454507	0.592584	1178
02364:COL4A6	0.0779852	0.103986	0.155744	0.270521	0.449508	0.589507	6543
16252:MDC1	0.0960879	0.128451	0.191802	0.31463	0.47581	0.588466	385
00255:CAPN3	0.0717888	0.0959873	0.143459	0.246149	0.416233	0.585016	238
02382:CYBB	0.109033	0.14578	0.217395	0.354997	0.485795	0.583106	242
05470:RASSF1	0.0907623	0.121031	0.18113	0.313202	0.471627	0.58296	5458
02663:ADCY7	0.086192	0.114997	0.1709	0.287035	0.447897	0.58024	1533
03539:TRAF3	0.0815666	0.108894	0.163	0.281121	0.453138	0.576938	785
01297:FLT1	0.0832152	0.110966	0.165905	0.280366	0.442858	0.576794	5730
09191:GNB5	0.0791723	0.105563	0.157858	0.267873	0.432887	0.574226	4068
04909:RASGRP1	0.0884714	0.117998	0.176534	0.308424	0.471733	0.574062	3237
02742:RELN	0.0763612	0.101819	0.151478	0.259696	0.43746	0.572574	6543
01756:TNC	0.0988199	0.131766	0.195389	0.317262	0.46503	0.570902	6543
03188:RHEB	0.0793395	0.106005	0.158531	0.27889	0.449822	0.570339	322
04271:FABP7	0.084041	0.112097	0.167666	0.278167	0.435161	0.569238	887
03324:EFNA5	0.0769376	0.102602	0.153542	0.263572	0.426499	0.566955	5453
06401:PIK3AP1	0.0911165	0.121489	0.181227	0.29761	0.44724	0.564451	4068
03563:ANGPT2	0.073602	0.098154	0.146916	0.252768	0.413741	0.562207	5453
02726:SREBF2	0.0804482	0.107345	0.159757	0.26728	0.426347	0.561271	882
03402:RPS6KA1	0.0758587	0.101173	0.151162	0.261804	0.419828	0.561171	1211
03426:BIRC3	0.0846181	0.112838	0.16883	0.287496	0.447001	0.560862	2703
04507:PPP1R3D	0.0918383	0.122475	0.181676	0.291038	0.437994	0.559774	3294
00893:IL7R	0.0916446	0.1222	0.181494	0.29579	0.440816	0.557818	4943
02145:CAPN6	0.0701237	0.0937609	0.139971	0.24017	0.412882	0.556238	238
00207:BMP4	0.0687278	0.0918452	0.136958	0.233314	0.402999	0.554125	441
04325:TLR4	0.0810543	0.108095	0.161197	0.267805	0.432668	0.550517	4765
08483:NKD2	0.0845989	0.112813	0.168404	0.278781	0.43065	0.550014	2667
01031:LAMC2	0.0791506	0.105534	0.156934	0.259682	0.422146	0.548944	6700
04741:WNT11	0.073664	0.0982296	0.146817	0.249059	0.412795	0.54696	2963
03119:TLR1	0.08706	0.1161	0.173214	0.28342	0.434117	0.546495	1923
03427:FZD5	0.0782037	0.104272	0.155521	0.256678	0.417213	0.546306	4056
12993:CAB39L	0.0711024	0.0949999	0.142097	0.257324	0.432303	0.544353	322
06177:PLCB1	0.0723241	0.0964321	0.144017	0.245404	0.406182	0.544019	3872
08456:SEC24A	0.0988517	0.131901	0.195832	0.319866	0.458407	0.542668	882
00245:CACNA2D1	0.0636868	0.0849225	0.127312	0.230158	0.395704	0.54183	4171
03755:APAF1	0.0712346	0.0950221	0.142213	0.246749	0.40421	0.53736	1486
06710:RRAGB	0.0664126	0.0887339	0.132773	0.244304	0.419405	0.535119	322
02965:IL11RA	0.0646	0.0861391	0.129212	0.23997	0.400337	0.534722	4943
03690:DVL2	0.0842062	0.112306	0.167864	0.280093	0.425632	0.534266	3641
01288:FGR	0.082046	0.109395	0.162988	0.267486	0.416703	0.530477	2468
02987:LTB	0.0824441	0.109989	0.164429	0.272809	0.419714	0.526834	579
00613:FABP3	0.0772216	0.103001	0.154319	0.260975	0.414801	0.525027	887
00126:IFNAR1	0.0750962	0.100128	0.149953	0.259597	0.405359	0.522813	4948
01703:MMP3	0.0831829	0.110973	0.165398	0.272353	0.412455	0.519956	1178
05123:IRAK3	0.071703	0.0956591	0.143239	0.241959	0.399343	0.519251	579
00211:BMP6	0.075531	0.100937	0.150537	0.249079	0.39924	0.517694	441
19296:SHC2	0.0678457	0.090461	0.135601	0.243608	0.396644	0.517326	4116
03077:HTR2B	0.0685581	0.0914107	0.136638	0.233753	0.384279	0.515792	4068
08344:TNN	0.0695808	0.0927791	0.138812	0.240179	0.39099	0.513154	6543
04348:DUSP2	0.0676435	0.0901913	0.134758	0.231625	0.381034	0.511995	4444
03486:MMP19	0.073095	0.0975152	0.145716	0.24531	0.38765	0.509486	1178
03832:LAT	0.0665155	0.0887385	0.133091	0.238711	0.397374	0.506592	579
10376:GNG7	0.0669478	0.0892638	0.133626	0.233232	0.384688	0.503374	4068
00985:IL1B	0.06696	0.0892863	0.133291	0.227664	0.369065	0.499289	4691
00579:EGFR	0.0629674	0.0839605	0.125557	0.218881	0.364163	0.497408	7047
03155:MAP2K6	0.0661523	0.0882127	0.132164	0.232915	0.377905	0.496576	6102
00590:RUNX1T1	0.0686211	0.0914947	0.13632	0.228927	0.368844	0.490459	1768
03027:MMP12	0.0741411	0.0989106	0.147286	0.243977	0.378159	0.480658	1178
09896:CREB5	0.0540617	0.0720823	0.108097	0.20118	0.353594	0.477581	948
00999:WNT2	0.0765299	0.102051	0.151725	0.241659	0.36626	0.474638	2963
01197:NGFR	0.066278	0.0883808	0.13177	0.219452	0.350629	0.463289	5730
00213:BDKRB2	0.066335	0.0884467	0.132382	0.227732	0.356503	0.460059	4068
12225:ECSIT	0.0708152	0.0944745	0.14088	0.236651	0.360923	0.453072	579
02571:TEK	0.0664562	0.0886184	0.13203	0.220054	0.348852	0.450788	5730
05658:DKK2	0.0626702	0.0835705	0.12439	0.206484	0.330657	0.447758	2667
00907:CXCR2	0.0630582	0.0840837	0.125775	0.213132	0.337845	0.444925	4599
15213:RASGRP3	0.0595567	0.0794334	0.119004	0.211976	0.337733	0.440803	3237
05853:FZD10	0.0643957	0.0858609	0.128326	0.214994	0.338388	0.440764	4056
03951:MAP2K5	0.058355	0.0778202	0.116662	0.208859	0.332165	0.430843	5749
00567:FGF1	0.0565637	0.0754256	0.113014	0.200014	0.322784	0.429276	6818
00735:CXCL6	0.0605307	0.0807135	0.12085	0.208752	0.331484	0.428582	4599
05155:PPARGC1A	0.0690074	0.0920874	0.137057	0.222276	0.334174	0.427913	395
00526:HBEGF	0.0650875	0.086802	0.129378	0.215377	0.331286	0.425513	4621
01494:EPHA2	0.0554027	0.0738788	0.110696	0.196915	0.317121	0.422009	5730
00892:IL7	0.0603423	0.0804618	0.120114	0.201091	0.316853	0.417572	4943
00970:IL6	0.0605186	0.0806913	0.12022	0.200259	0.313838	0.414323	5200
00742:CXCL3	0.0576129	0.0768227	0.115028	0.198479	0.310833	0.411558	4599
01320:CBL	0.0573383	0.0764511	0.114386	0.197365	0.311283	0.407686	4340
09608:MAML2	0.06001	0.0802344	0.119557	0.209093	0.334877	0.405627	242
05502:TLE4	0.0548171	0.0730986	0.109383	0.186843	0.292771	0.390464	2667
00641:FST	0.0591506	0.0788808	0.11763	0.194964	0.293711	0.379786	5897
01426:PF4	0.0552749	0.0737052	0.110198	0.183687	0.279931	0.376413	4599
19007:WTIP	0.0520906	0.0694682	0.103711	0.173486	0.265744	0.361533	3294
04031:TNFSF11	0.0563772	0.0752129	0.112535	0.189505	0.280216	0.358487	579
01022:FGF7	0.0513824	0.0685165	0.102351	0.173631	0.268016	0.355103	6818
02544:HRH1	0.0496404	0.0661872	0.0989784	0.16998	0.261087	0.340834	4068
