# Supplementary material for: Evaluation of drug-targetable genes by defining modes of abnormality in gene expression
Source: Sci Rep. 2015 Sep 4;5:13576. doi: 10.1038/srep13576 (PMC4559746; doi:10.1038/srep13576)
Supplement: Supplementary Information [file srep13576-s3.xls]

## Sheet: dt_merge_dt_pair_tongue.cancer.
Supplementary Data S2. The entire list of drug targetability values for tongue cancer.
#Drug targetability values merged from top 5% ~ 100% of target genes (sorted by G-column)
Pathway gene (HPRD ID)	1	0.75	0.5	0.25	0.1	0.05	# target genes
00760:GNA15	0.276252	0.368337	0.53821	0.762765	0.885541	0.932262	948
09225:PPP2R3A	0.270142	0.360189	0.531151	0.747646	0.87642	0.928208	4068
01032:LAMB3	0.264947	0.353262	0.52001	0.756359	0.884335	0.92814	6700
07174:HSPA2	0.258942	0.345287	0.513873	0.741607	0.87609	0.926983	3739
05373:MAP4K3	0.267042	0.356081	0.529286	0.756978	0.876896	0.922662	4603
01766:THBS2	0.264684	0.352929	0.523098	0.742838	0.867451	0.91764	6543
01893:ITGA2	0.260733	0.347644	0.511486	0.733797	0.867471	0.917581	6700
00113:CD19	0.196404	0.26187	0.384786	0.660504	0.866835	0.916667	4068
01267:CRK	0.267448	0.35662	0.523554	0.735936	0.864018	0.914465	5143
11543:SEC23B	0.240132	0.320418	0.476966	0.702071	0.852361	0.912921	882
01273:NRAS	0.243768	0.325072	0.484283	0.715904	0.860253	0.911049	6777
00253:CAPN1	0.238192	0.318481	0.472497	0.695571	0.843599	0.90905	238
00945:ITGA6	0.234705	0.312941	0.469411	0.726024	0.863559	0.908122	6700
00960:IRF9	0.246499	0.328666	0.489299	0.721392	0.855939	0.907333	572
11820:GNB2	0.255562	0.340749	0.503898	0.724484	0.854711	0.906465	4068
01496:MAPK1	0.259257	0.345709	0.507567	0.719512	0.850244	0.904571	6934
11865:GNG5	0.255413	0.340551	0.503413	0.719362	0.851156	0.904243	4068
00756:GNAI1	0.242522	0.323362	0.480581	0.704379	0.844602	0.902304	2468
00386:MMP2	0.25163	0.33562	0.496451	0.706397	0.843601	0.901797	1974
13592:GNG12	0.253732	0.338377	0.501193	0.724618	0.851676	0.901741	5037
00021:ACVR1	0.195673	0.26117	0.391346	0.64349	0.839236	0.901669	638
05483:MAP3K7IP2	0.262077	0.349479	0.519178	0.734537	0.853287	0.901179	2703
02105:PRKCI	0.227551	0.303631	0.455102	0.708244	0.855217	0.901119	882
02941:PRKDC	0.276145	0.368291	0.525375	0.731322	0.850031	0.90106	1267
02092:RPS6KA3	0.260167	0.346985	0.516332	0.728593	0.852189	0.900409	1211
01813:HRAS	0.27849	0.371375	0.530565	0.722563	0.850787	0.900064	6777
01552:PTPRF	0.280105	0.373526	0.528245	0.720517	0.84575	0.899916	2391
04559:FZD6	0.220091	0.293455	0.440183	0.696945	0.848209	0.899609	4056
05428:PAK2	0.25636	0.341814	0.504409	0.720163	0.849394	0.896565	2664
00452:CCND3	0.256931	0.342574	0.508032	0.728127	0.847245	0.894952	3312
00990:IL4R	0.255301	0.340424	0.494359	0.696635	0.839456	0.894835	4943
08369:ATR	0.223792	0.298467	0.445589	0.68944	0.84122	0.893885	1267
02859:PTK2	0.203608	0.271491	0.407277	0.679001	0.838177	0.892519	6723
09211:HOMER1	0.24359	0.324891	0.484823	0.705158	0.833746	0.891272	2070
00992:JAK1	0.225914	0.301218	0.451828	0.700534	0.844699	0.890715	4948
02920:CSNK1D	0.243741	0.324988	0.481688	0.694706	0.832864	0.890453	4056
11803:TP53BP2	0.224208	0.299004	0.448002	0.68334	0.833088	0.889782	3294
02125:IL13RA1	0.258056	0.344098	0.501743	0.695555	0.830571	0.889501	4943
04050:NBN	0.213516	0.284772	0.427033	0.685171	0.836853	0.889109	2274
04381:SMAD5	0.191417	0.255803	0.383704	0.650036	0.824828	0.888916	441
04118:PRKAG1	0.232406	0.309875	0.464239	0.693738	0.833748	0.888669	3604
02799:CASP3	0.256041	0.341413	0.488565	0.68107	0.823625	0.887007	4603
01860:HSP90B1	0.168335	0.224496	0.336744	0.619158	0.828619	0.885487	4561
10682:RICTOR	0.254462	0.339987	0.505129	0.717402	0.8404	0.885475	322
00020:ACTN1	0.187647	0.250899	0.375295	0.632672	0.819842	0.885427	238
01574:RB1	0.216211	0.288406	0.432094	0.668216	0.818922	0.885087	771
16041:SFRP2	0.227652	0.303573	0.448393	0.648585	0.809574	0.884398	2667
02739:CSNK1A1	0.175249	0.233666	0.350499	0.630021	0.826213	0.883516	3836
03431:PTEN	0.251553	0.335456	0.490968	0.688154	0.823662	0.883511	6541
00626:FN1	0.245928	0.327904	0.473478	0.658567	0.813069	0.882734	6700
01029:LAMB1	0.211501	0.282001	0.413093	0.610708	0.803777	0.881468	6700
00215:YWHAH	0.224708	0.299611	0.428198	0.628075	0.813437	0.880431	4056
04610:TRADD	0.244221	0.325668	0.479421	0.681893	0.81893	0.880104	2703
03909:FADD	0.226646	0.30233	0.440381	0.635672	0.814444	0.879446	1486
00932:IGF1R	0.239011	0.318681	0.46098	0.648203	0.808031	0.878861	6752
03007:DLG1	0.246584	0.328846	0.475953	0.664995	0.816036	0.878665	3294
01281:ERBB2	0.189324	0.252465	0.365442	0.592891	0.827466	0.878646	6969
01817:KRAS	0.205507	0.27405	0.411074	0.675759	0.828176	0.87846	6817
05456:CDC37	0.251905	0.335874	0.465269	0.653245	0.816671	0.87784	4068
02835:DUSP1	0.257419	0.343225	0.506689	0.709497	0.828244	0.877112	4444
02606:NOTCH2	0.21285	0.28396	0.425696	0.666983	0.823969	0.87711	1178
06714:SEC23A	0.185897	0.24805	0.371794	0.644516	0.8151	0.874654	882
09468:MKNK1	0.249444	0.332592	0.49241	0.68204	0.81572	0.873721	948
01809:ABL1	0.228118	0.304213	0.451916	0.655483	0.802771	0.872857	5469
06402:ADIPOR1	0.178786	0.238381	0.357572	0.639966	0.814073	0.871662	1916
00766:GNB1	0.169564	0.226086	0.339128	0.617406	0.810814	0.871016	4068
15942:PPP1CA	0.213356	0.284532	0.426712	0.674786	0.819957	0.870518	3294
00988:IL1A	0.240146	0.320178	0.440238	0.618947	0.7954	0.869823	4691
00366:COL5A2	0.204916	0.273235	0.408031	0.618987	0.797141	0.869656	6543
01235:NFKBIA	0.143237	0.191093	0.28697	0.547973	0.789767	0.869619	579
04257:PRMT1	0.23597	0.31466	0.459844	0.650709	0.798083	0.869455	3235
03192:BMPR1A	0.226022	0.301362	0.450915	0.671091	0.803689	0.868899	1496
03213:MAP2K4	0.236808	0.315761	0.442849	0.614698	0.783324	0.868088	5951
03457:CASP7	0.190864	0.2546	0.378613	0.581825	0.787934	0.86798	1486
02885:PLCB4	0.149607	0.199501	0.292596	0.481166	0.785605	0.86742	2607
04015:CTBP1	0.198861	0.265181	0.397871	0.657998	0.813549	0.866145	2667
16391:CREB3L2	0.240021	0.320028	0.475514	0.672129	0.798616	0.866022	948
01382:PIK3CA	0.258028	0.344038	0.488427	0.663525	0.802995	0.865055	6972
03689:SNAI2	0.158105	0.210926	0.31621	0.575727	0.792453	0.864551	1178
06763:HSP90AB1	0.22492	0.299959	0.447247	0.657495	0.801215	0.864542	4561
04784:CCL18	0.231867	0.309179	0.447908	0.641621	0.796158	0.862986	4599
00473:IL10RB	0.229118	0.305511	0.448216	0.639023	0.787848	0.862546	4943
06901:SMURF2	0.209795	0.279774	0.416145	0.622595	0.788778	0.861607	5897
05457:YWHAE	0.161521	0.215362	0.323043	0.598296	0.796228	0.861121	4056
11791:-	0.247549	0.330099	0.475913	0.656706	0.798645	0.859972	3227
03842:ILK	0.185434	0.247386	0.370868	0.630582	0.798103	0.859045	1178
07277:LATS2	0.221175	0.294959	0.441131	0.651319	0.793079	0.85902	3294
16184:PPP2R1A	0.218655	0.29154	0.433323	0.638336	0.792676	0.858624	5660
04671:CFLAR	0.241642	0.322333	0.458101	0.637919	0.786335	0.856416	1486
00368:COL5A1	0.218691	0.291603	0.425184	0.6165	0.779721	0.854917	6543
01840:TPM3	0.121578	0.162136	0.239634	0.419987	0.759271	0.853958	5121
01039:LTBP1	0.228446	0.304647	0.44844	0.64214	0.790323	0.852519	5897
02780:SHC1	0.187937	0.250638	0.373655	0.568868	0.765486	0.851991	4465
05665:MAML1	0.211001	0.282112	0.421701	0.645888	0.792718	0.850789	242
09143:RUVBL1	0.207123	0.276198	0.404335	0.592784	0.766468	0.849135	2667
09580:WWTR1	0.231607	0.308871	0.453899	0.639659	0.781676	0.849119	3294
08381:SIRT1	0.251099	0.335051	0.489606	0.665406	0.786155	0.848831	882
00926:ITPR3	0.226454	0.301938	0.429212	0.608766	0.78258	0.848515	948
03850:IFNAR2	0.183772	0.24503	0.36028	0.5559	0.766145	0.847457	4948
03638:EREG	0.205014	0.273419	0.381766	0.554248	0.751306	0.845731	4069
00907:CXCR2	0.198752	0.265022	0.374593	0.560601	0.761183	0.843411	4599
01829:TGFB3	0.186722	0.248974	0.361119	0.543695	0.741842	0.843257	7111
02110:COL6A2	0.218729	0.291653	0.411806	0.576783	0.754753	0.84262	6543
16029:PIAS1	0.206605	0.275573	0.413202	0.628669	0.772365	0.840641	1850
01151:CD14	0.203674	0.271652	0.390207	0.57078	0.753095	0.840631	2086
02382:CYBB	0.142822	0.190829	0.267814	0.421901	0.691165	0.840209	242
09586:IL28A	0.109253	0.145723	0.214609	0.366935	0.672408	0.840008	1850
00307:CDC25B	0.199604	0.266139	0.383698	0.573618	0.763278	0.839956	948
00248:CACNA1S	0.117264	0.15636	0.229406	0.394985	0.714174	0.839486	4171
06002:GSK3A	0.172544	0.230185	0.33345	0.510578	0.725094	0.839028	1210
15971:ADORA2B	0.206792	0.275723	0.392585	0.568653	0.752888	0.838829	4068
00479:CYCS	0.112468	0.150025	0.221734	0.392132	0.72866	0.838713	1486
09973:GNB4	0.225306	0.300408	0.430005	0.60642	0.76496	0.83769	4068
02248:BTK	0.134268	0.179128	0.261708	0.425589	0.709507	0.837377	579
03832:LAT	0.120724	0.161057	0.236165	0.389663	0.68994	0.837078	579
04124:DUSP6	0.182962	0.243949	0.365744	0.571462	0.752747	0.837065	4444
02735:PRKAA2	0.116891	0.155855	0.229541	0.394725	0.711139	0.836259	5720
03025:TLE2	0.111977	0.149321	0.221435	0.386211	0.709961	0.836226	2667
00609:FAS	0.194889	0.259872	0.362926	0.52599	0.725665	0.833726	3615
02235:IRAK1	0.235039	0.313485	0.449633	0.627965	0.767937	0.832786	2086
01423:PDGFRB	0.206719	0.275625	0.395727	0.574677	0.744736	0.832744	6040
05669:PRKCH	0.228331	0.304475	0.436673	0.608842	0.756809	0.832647	6094
09653:CAMK2D	0.217897	0.291332	0.4279	0.615397	0.763699	0.831357	242
02811:CHUK	0.217064	0.289468	0.423127	0.603575	0.751547	0.830098	3858
06218:SEC24D	0.210101	0.280346	0.415653	0.601728	0.754669	0.830045	882
10529:PDGFC	0.224686	0.299636	0.428622	0.60262	0.754729	0.829995	5453
04125:DUSP7	0.223596	0.298127	0.419026	0.597291	0.754966	0.829837	4444
03139:DAB2	0.180871	0.241297	0.359706	0.553201	0.740356	0.829302	1178
06051:IRAK4	0.156195	0.208327	0.301001	0.472917	0.721069	0.829213	2086
12622:PPP2R3C	0.221328	0.295104	0.432011	0.610891	0.755883	0.82816	4068
04424:DAXX	0.216786	0.289075	0.412549	0.588682	0.749009	0.827646	3615
05538:CALML5	0.188462	0.251001	0.347057	0.516763	0.738867	0.827109	948
05136:CBLB	0.17133	0.22844	0.340131	0.534673	0.735782	0.826485	4340
02679:PPARD	0.251452	0.335269	0.461832	0.61941	0.757006	0.826395	2460
02588:CCR7	0.118785	0.158414	0.232685	0.386579	0.663506	0.825335	3154
06984:SCRIB	0.192777	0.257089	0.365883	0.535523	0.725007	0.824853	3294
03222:DVL3	0.207415	0.276629	0.406003	0.588514	0.747176	0.824837	3641
04082:MDM4	0.123919	0.165656	0.241247	0.397857	0.712974	0.824717	385
10041:LLGL2	0.136145	0.181563	0.26365	0.426394	0.701061	0.824261	3294
02639:BDKRB1	0.120043	0.160056	0.233676	0.382488	0.652914	0.823202	4068
00213:BDKRB2	0.197449	0.263265	0.371871	0.541238	0.73604	0.823033	4068
05418:GSK3B	0.229285	0.305757	0.435727	0.600348	0.745312	0.821717	4710
04349:DUSP5	0.190561	0.254081	0.357131	0.516012	0.710368	0.821625	4444
02558:TLE3	0.126589	0.168807	0.243438	0.388556	0.652144	0.821195	2667
06892:MALT1	0.189714	0.253098	0.365233	0.533591	0.728605	0.817957	579
19604:CAPN14	0.134354	0.179642	0.264716	0.436646	0.702142	0.817952	238
00893:IL7R	0.170698	0.227613	0.331816	0.512525	0.719778	0.817871	4943
05541:WIF1	0.133056	0.17743	0.262007	0.435267	0.695799	0.81739	2667
09172:SLC27A4	0.203882	0.272152	0.383676	0.556458	0.736244	0.8171	881
03374:TWIST1	0.217254	0.289836	0.41772	0.585964	0.733805	0.816957	1178
08344:TNN	0.119457	0.159284	0.232887	0.379978	0.640941	0.816791	6543
02518:RRAS2	0.230493	0.307419	0.432091	0.599847	0.742876	0.816145	3237
01763:F2R	0.19619	0.261635	0.376512	0.546739	0.721667	0.815755	5337
00206:BMP2	0.172981	0.231166	0.338448	0.512468	0.698516	0.814933	441
02824:IL6ST	0.169814	0.226434	0.330407	0.504467	0.699628	0.814553	4943
01048:LIFR	0.1338	0.178412	0.260803	0.424616	0.676102	0.81344	4943
03427:FZD5	0.114877	0.153169	0.225924	0.372531	0.629475	0.812886	4056
05117:BAMBI	0.124564	0.166105	0.241923	0.386974	0.631407	0.812653	5942
01080:LCK	0.119998	0.160071	0.235013	0.389555	0.655456	0.812426	1454
01346:CCND1	0.179843	0.239791	0.349365	0.530081	0.715334	0.81234	3312
03790:LPAR1	0.151523	0.20203	0.292686	0.458672	0.682817	0.811561	4068
05887:TOLLIP	0.116956	0.155968	0.225851	0.359026	0.608134	0.811523	1923
03554:SUMO1	0.168143	0.224775	0.334419	0.518586	0.70028	0.811248	385
12285:SLC39A6	0.201537	0.268868	0.391725	0.571457	0.729948	0.810574	1178
16108:IL22RA1	0.147204	0.196285	0.283545	0.439552	0.665923	0.809623	4943
00578:EGF	0.0959643	0.127965	0.188555	0.321584	0.586922	0.809053	7026
02988:LTBR	0.216428	0.288737	0.408598	0.56518	0.727028	0.808993	579
03807:KAT2A	0.194743	0.260375	0.366768	0.523209	0.693816	0.808806	242
19599:MAP3K1	0.160076	0.213469	0.30661	0.466955	0.681241	0.808611	6025
01576:RBL2	0.244105	0.325659	0.445448	0.589997	0.726998	0.808534	583
04113:CCL21	0.15249	0.203335	0.292223	0.453593	0.683922	0.8082	4599
05671:ADIPOQ	0.128452	0.17127	0.252534	0.421042	0.675107	0.806945	1916
02987:LTB	0.110072	0.146848	0.215396	0.351917	0.603105	0.806848	579
02188:CYSLTR1	0.114217	0.152288	0.221418	0.364441	0.626707	0.806726	4068
00683:SLC2A1	0.191467	0.255994	0.364207	0.53116	0.697555	0.806688	242
06401:PIK3AP1	0.106253	0.14167	0.206564	0.336508	0.58846	0.805695	4068
03479:MAPK3	0.158709	0.211633	0.308959	0.481856	0.686651	0.805597	6934
17582:MOBKL1A	0.234248	0.312394	0.457083	0.630197	0.750262	0.805539	3294
02632:COMP	0.140605	0.187483	0.272221	0.428585	0.65982	0.804942	6543
05706:VAV3	0.171417	0.228552	0.324155	0.483948	0.680402	0.804037	2664
09647:SAR1B	0.165273	0.220531	0.323772	0.490138	0.683451	0.803754	882
08834:EDNRB	0.128649	0.171531	0.248857	0.399881	0.641167	0.801638	4068
05155:PPARGC1A	0.104397	0.139314	0.203498	0.338889	0.592511	0.801432	395
01822:TGFBR1	0.206035	0.274713	0.394821	0.567414	0.723153	0.80133	7080
12359:MTA3	0.159785	0.213168	0.309212	0.47122	0.67627	0.801119	1178
02536:ITPR2	0.114439	0.152551	0.220895	0.363368	0.625567	0.80054	948
00025:ACVR2A	0.116128	0.155073	0.228605	0.377577	0.629998	0.800452	438
00187:ADRB2	0.200732	0.267643	0.384073	0.54529	0.713182	0.800271	4068
03995:PAK1	0.153924	0.205292	0.298144	0.466842	0.683971	0.800175	3461
09495:LPAR5	0.134594	0.179458	0.261013	0.410664	0.638546	0.798641	4068
01044:BCR	0.182574	0.243477	0.339178	0.4868	0.675669	0.798264	5469
11979:GNG11	0.179499	0.239333	0.346905	0.512726	0.698271	0.798138	4068
04241:SMAD7	0.170641	0.227547	0.329419	0.496318	0.689325	0.797813	5942
02696:CDKN2B	0.137311	0.183194	0.263755	0.417789	0.646888	0.797751	930
01827:NOTCH1	0.13836	0.184585	0.270082	0.42374	0.651169	0.797415	1178
03317:VEGFC	0.163806	0.218448	0.317906	0.487679	0.685014	0.796041	5453
00970:IL6	0.15332	0.204426	0.292786	0.442072	0.656175	0.795269	5200
03221:SMAD2	0.204527	0.272744	0.40415	0.581526	0.723957	0.794855	6585
01261:AKT1	0.223157	0.297584	0.418517	0.573578	0.714536	0.794527	7145
00641:FST	0.17093	0.227946	0.330311	0.495467	0.682306	0.793369	5897
15172:PPP2R2D	0.164302	0.21907	0.31909	0.485603	0.6828	0.793299	5660
01703:MMP3	0.185924	0.248039	0.355365	0.528201	0.700822	0.793258	1178
01494:EPHA2	0.188114	0.250848	0.358022	0.515257	0.685964	0.793052	5730
01883:PLAU	0.177047	0.23612	0.337506	0.499361	0.689282	0.792404	2714
01490:TYK2	0.201006	0.268007	0.390887	0.559162	0.712428	0.792198	4948
03596:CRKL	0.156371	0.208533	0.305171	0.47152	0.675263	0.791946	5497
05908:CAPN7	0.148882	0.199067	0.290673	0.444961	0.635942	0.791931	238
04263:CCL22	0.109253	0.145681	0.212783	0.347629	0.583532	0.79125	4599
05490:SOCS2	0.164855	0.219738	0.309987	0.462363	0.66375	0.791171	2391
04019:FKBP5	0.211584	0.282748	0.412514	0.583767	0.73902	0.791119	445
09345:PPP2R2C	0.146059	0.194745	0.277902	0.426178	0.64481	0.79078	5660
03154:CAV3	0.102096	0.136149	0.197252	0.323568	0.566986	0.790414	2830
15145:PHLPP1	0.139217	0.185622	0.266769	0.410626	0.624245	0.789487	4068
02557:TLE1	0.169625	0.226195	0.330727	0.501306	0.686886	0.789317	2667
00643:FOSL1	0.156991	0.209372	0.294504	0.43853	0.646104	0.787054	2714
03225:EFNA3	0.188363	0.251197	0.351656	0.505177	0.680618	0.786989	5453
05222:ACTN4	0.130161	0.174036	0.255063	0.404865	0.624872	0.786511	238
03628:RAC2	0.151217	0.201637	0.299192	0.471189	0.670513	0.784844	4687
00387:MMP9	0.164449	0.21934	0.316059	0.490047	0.691821	0.784537	1974
05235:MAP4K4	0.217699	0.290286	0.410167	0.565535	0.705662	0.78453	4603
01823:TGFBR2	0.206198	0.274931	0.396578	0.562603	0.709485	0.784378	7080
03816:MAP2K3	0.162854	0.217162	0.31503	0.4804	0.676713	0.782945	6102
00943:IRS1	0.174116	0.232184	0.335394	0.500868	0.682476	0.782905	5258
00579:EGFR	0.150506	0.200684	0.294715	0.460735	0.663253	0.782439	7047
01504:PRKCZ	0.153681	0.20493	0.294389	0.448876	0.652951	0.78182	6306
03384:PPP2R5A	0.131454	0.175272	0.257181	0.418235	0.646567	0.781754	4068
06426:PAK6	0.136774	0.182321	0.261408	0.409471	0.630932	0.7816	2664
04763:IKBKAP	0.14185	0.189398	0.281636	0.443311	0.662021	0.781521	239
00255:CAPN3	0.102107	0.136525	0.200455	0.335641	0.581899	0.78149	238
03027:MMP12	0.153025	0.204149	0.298469	0.466963	0.668843	0.781322	1178
01765:THBS1	0.178804	0.238406	0.338168	0.494428	0.67351	0.780833	7708
04117:PRKAB2	0.168915	0.22522	0.32826	0.493949	0.676128	0.779948	3604
08456:SEC24A	0.212629	0.283719	0.403916	0.560056	0.691433	0.779717	882
04324:TLR3	0.130003	0.173393	0.252511	0.404533	0.633041	0.779196	2086
16103:CXCL16	0.167348	0.223146	0.323603	0.489257	0.671923	0.778621	4599
03981:JAG2	0.160993	0.214779	0.318424	0.499192	0.678666	0.778232	1178
02778:STAT2	0.14831	0.197746	0.287226	0.43227	0.636383	0.776985	572
02506:ITGB2	0.131055	0.17474	0.253566	0.394256	0.610169	0.775746	6700
02878:IRS2	0.213742	0.28504	0.414344	0.585906	0.714261	0.775508	3730
00087:PSEN1	0.17786	0.237176	0.335883	0.478786	0.652529	0.774301	2667
02693:E2F3	0.124727	0.166369	0.243074	0.391275	0.613554	0.772858	771
01906:VWF	0.173092	0.230802	0.329988	0.484694	0.666836	0.772689	6543
00985:IL1B	0.20049	0.267338	0.379684	0.542243	0.695932	0.77235	4691
00892:IL7	0.112405	0.149883	0.220447	0.357554	0.580807	0.771028	4943
03220:DVL1	0.166005	0.221401	0.323098	0.483985	0.666173	0.769377	3641
05419:FRAT2	0.125626	0.167523	0.244655	0.386073	0.605585	0.768469	2667
05431:ITGA3	0.16925	0.225666	0.321338	0.475705	0.656972	0.768417	6700
00286:CTNNB1	0.183838	0.245185	0.350824	0.503337	0.666496	0.768222	3641
01477:PTPN1	0.208054	0.277444	0.381929	0.527028	0.681472	0.767303	2391
01217:CXCR4	0.158464	0.211301	0.305326	0.461971	0.652403	0.766892	4599
00571:EDNRA	0.189733	0.252977	0.354149	0.503868	0.66571	0.766832	4068
16361:INSIG2	0.207942	0.277466	0.401159	0.558833	0.693064	0.766461	882
04326:TLR5	0.12292	0.163922	0.241034	0.389146	0.613496	0.765114	1923
05579:LY96	0.169264	0.225757	0.323104	0.478894	0.658016	0.764921	2086
00526:HBEGF	0.210094	0.280186	0.397412	0.548507	0.685115	0.764361	4621
02919:CSNK1E	0.152599	0.203465	0.295973	0.451709	0.64376	0.764193	4056
04507:PPP1R3D	0.133197	0.177633	0.259854	0.404981	0.61381	0.763824	3294
02971:GHR	0.137058	0.182756	0.265396	0.414086	0.618856	0.763756	4943
11614:ADCY4	0.0993079	0.132497	0.194229	0.317513	0.544296	0.763443	1533
00249:CACNG1	0.113162	0.150891	0.217767	0.344273	0.558711	0.763174	4171
04021:IL1RAP	0.139425	0.186008	0.269041	0.413285	0.60833	0.762861	579
05675:PAK4	0.186753	0.249004	0.355763	0.509293	0.667113	0.762662	2664
05093:GNA12	0.187922	0.250641	0.355987	0.507647	0.667112	0.761413	3237
02836:THBS4	0.15692	0.209238	0.304215	0.461764	0.648091	0.759176	6543
00936:IGF1	0.13077	0.174386	0.255021	0.406959	0.622786	0.758159	6789
01381:PIK3R1	0.143869	0.191844	0.284115	0.459304	0.647774	0.758024	6950
05395:STK4	0.149931	0.199908	0.288163	0.442825	0.634352	0.757376	4308
01125:LAMA2	0.142171	0.189562	0.276851	0.433435	0.632928	0.757309	6700
04677:RPS6KA4	0.205862	0.274482	0.378646	0.52794	0.678581	0.756163	948
01820:ERBB3	0.153696	0.204952	0.296855	0.447223	0.634223	0.755597	5730
01119:CXCL1	0.18583	0.247792	0.351449	0.500841	0.65907	0.755236	4599
05853:FZD10	0.170988	0.227985	0.32583	0.471955	0.645171	0.75511	4056
10068:MAP3K2	0.204924	0.273291	0.385251	0.539303	0.678528	0.754788	4713
00994:IL1R1	0.198826	0.265121	0.374203	0.529152	0.674536	0.754762	4691
16426:JUB	0.176938	0.235965	0.340809	0.504232	0.664121	0.754553	3294
06229:SAV1	0.187246	0.249712	0.359478	0.510612	0.658994	0.754504	3294
04234:PIK3CB	0.132507	0.176692	0.25996	0.418434	0.619943	0.754401	6950
09467:MAPKAPK5	0.160431	0.213908	0.303797	0.449591	0.636295	0.75348	948
03459:CASP8	0.116155	0.154943	0.225253	0.357581	0.571527	0.753006	1486
05556:PDPK1	0.143691	0.191616	0.280049	0.439926	0.629454	0.752998	4490
03833:TRAF6	0.105778	0.141082	0.206976	0.334641	0.545392	0.75299	2086
00934:INHBB	0.118369	0.157852	0.228298	0.349669	0.551957	0.752651	5897
01889:VEGFA	0.178864	0.238485	0.339214	0.492733	0.656505	0.751797	6160
04585:RIPK2	0.15034	0.200544	0.290052	0.443633	0.631412	0.751197	1486
00627:ITGA5	0.163417	0.217928	0.310113	0.459369	0.647012	0.750005	5773
01492:FGFR2	0.136156	0.181551	0.263293	0.406576	0.603188	0.748618	5851
09525:DUSP16	0.114187	0.152245	0.219463	0.344697	0.550719	0.748247	4444
03750:CCL19	0.121434	0.161924	0.22969	0.346356	0.550005	0.747318	4599
09165:SFRP1	0.132129	0.176194	0.258736	0.409697	0.612952	0.746779	2667
01756:TNC	0.145811	0.194425	0.279464	0.427728	0.625243	0.744971	6543
02698:FABP4	0.167387	0.223266	0.318293	0.46131	0.632656	0.744726	887
00355:COL4A2	0.133828	0.178447	0.262938	0.42023	0.613006	0.744437	6543
04323:TLR2	0.163875	0.218547	0.313281	0.464565	0.638098	0.743885	4673
01482:PRKACB	0.183175	0.244233	0.344904	0.492618	0.651318	0.743467	4672
00911:IL10RA	0.109836	0.146458	0.212992	0.336072	0.542497	0.743331	4943
00909:IL8	0.160525	0.214049	0.30327	0.446897	0.622116	0.740465	4599
04011:MAP3K7	0.20221	0.269654	0.377009	0.514539	0.65214	0.735459	6601
08927:TPR	0.165122	0.220205	0.31615	0.459156	0.623424	0.735392	5121
03125:SIX1	0.102384	0.13659	0.200183	0.323017	0.533986	0.734665	1178
03633:INSIG1	0.134227	0.179105	0.263183	0.41832	0.606783	0.734631	882
05577:CCL28	0.119743	0.159669	0.230321	0.359197	0.560123	0.733928	4599
01767:THBS3	0.111806	0.149083	0.217832	0.347116	0.550512	0.733518	6543
05203:FZD4	0.0826389	0.110185	0.16298	0.279712	0.495775	0.732772	4056
02761:ITGA7	0.101817	0.135779	0.197862	0.318877	0.526249	0.731533	5773
07269:HOMER2	0.141003	0.188064	0.271699	0.414424	0.599874	0.731151	2070
04861:BAG4	0.12986	0.173167	0.253188	0.39522	0.592383	0.729466	2703
00030:ACTA1	0.161153	0.214992	0.310742	0.449544	0.609702	0.729438	1178
00796:HCK	0.14847	0.19796	0.285571	0.431078	0.603413	0.728925	2468
00741:CXCL2	0.177184	0.236262	0.334652	0.476073	0.630245	0.728452	4599
04534:CDKN2C	0.12439	0.165973	0.241008	0.386497	0.578597	0.727484	930
01149:CCL2	0.159335	0.212463	0.297981	0.432311	0.602937	0.726717	4599
01269:CSF1R	0.170214	0.226978	0.323719	0.468544	0.624589	0.726421	5730
01301:LYN	0.162433	0.216577	0.310487	0.454661	0.625353	0.726231	2468
01325:SPP1	0.163832	0.218443	0.308934	0.446404	0.615047	0.72617	6600
16199:PPM1A	0.142086	0.189465	0.275496	0.425752	0.609253	0.725496	3735
04950:RAD50	0.133926	0.178621	0.253369	0.380735	0.570784	0.725309	2274
03791:CCL8	0.138524	0.184712	0.269008	0.410577	0.597512	0.725173	4599
01850:TSC2	0.15361	0.205154	0.282576	0.412747	0.585649	0.725066	322
03300:SCAP	0.133645	0.178328	0.257758	0.394999	0.585607	0.724398	882
05116:GAB1	0.11713	0.156195	0.224156	0.352125	0.550199	0.722882	2762
01657:CCL4	0.164824	0.219781	0.316524	0.461351	0.622942	0.722618	4599
01287:KIT	0.130396	0.173881	0.254252	0.396947	0.590905	0.720582	5730
02913:CDKN1C	0.143603	0.191607	0.274002	0.414895	0.585981	0.72049	930
03529:CX3CL1	0.117172	0.156241	0.227632	0.354798	0.547215	0.719945	4599
05886:CSNK1G1	0.166834	0.222517	0.316692	0.453421	0.604234	0.719902	2070
14173:TMEM173	0.142355	0.190072	0.277705	0.426346	0.614536	0.718977	239
02711:TRIM25	0.155621	0.207615	0.299983	0.440879	0.600788	0.71794	579
16234:GNG2	0.0927823	0.12371	0.181241	0.295027	0.496806	0.717093	4068
00764:GNAI2	0.175726	0.234302	0.334012	0.473282	0.619405	0.716959	2468
02742:RELN	0.0865501	0.115406	0.169622	0.283615	0.489605	0.716508	6543
02514:SYK	0.133265	0.177687	0.257788	0.395999	0.577476	0.714682	4068
04583:RIPK1	0.13663	0.182216	0.264824	0.408776	0.588937	0.713839	2842
05513:CXCL13	0.146361	0.195162	0.275792	0.412078	0.590371	0.712991	4599
00310:CDK2	0.155277	0.207087	0.29664	0.436512	0.600617	0.710433	2742
02710:PRKCQ	0.0972215	0.129643	0.188215	0.299983	0.497292	0.709617	6094
01299:RRAS	0.176241	0.234841	0.320503	0.449406	0.604237	0.708131	3237
02663:ADCY7	0.136396	0.18198	0.264044	0.400831	0.57713	0.707494	1533
01000:IL6R	0.139375	0.185834	0.270324	0.411738	0.58369	0.707043	5200
19358:RAPGEF2	0.18924	0.252323	0.344641	0.47261	0.612971	0.706959	3237
06789:RPS6KA5	0.136674	0.182231	0.263059	0.401431	0.582689	0.705991	948
04560:FZD7	0.150666	0.200888	0.288755	0.426985	0.598362	0.705602	4056
09068:PIAS3	0.139761	0.186415	0.267781	0.393522	0.562408	0.704049	1850
05876:STAM2	0.115921	0.154617	0.224393	0.350916	0.54117	0.700858	1850
04115:PRKAA1	0.116455	0.155273	0.228141	0.363265	0.555802	0.700721	5720
02391:IL2RG	0.144791	0.193068	0.277932	0.410897	0.576037	0.697199	4943
00019:ACTN2	0.108823	0.145505	0.211878	0.332129	0.518695	0.692948	238
06662:MRAS	0.108747	0.145023	0.210064	0.33212	0.525281	0.691873	3237
02553:DUSP3	0.14443	0.192574	0.27578	0.409556	0.574642	0.691574	4444
02600:AVPR1B	0.10507	0.140094	0.206537	0.335921	0.528323	0.690891	4068
00634:FGFR1	0.120653	0.16087	0.235112	0.366817	0.546687	0.689943	6836
01430:CD36	0.126724	0.169157	0.248018	0.381797	0.558933	0.688977	881
01863:MAP3K8	0.173502	0.231362	0.330016	0.466277	0.602848	0.688791	5966
01525:MMP7	0.122545	0.163444	0.233749	0.362723	0.544079	0.687116	3229
02090:FGF13	0.112315	0.149768	0.218948	0.344771	0.528139	0.685341	6818
02570:PLCG2	0.137764	0.183716	0.27208	0.424919	0.583089	0.68507	5877
01264:BRAF	0.0991008	0.132134	0.193859	0.312919	0.506269	0.684671	5528
13847:MAVS	0.143102	0.190802	0.274961	0.4025	0.563732	0.684593	700
04348:DUSP2	0.0854613	0.113947	0.166295	0.273116	0.468484	0.681696	4444
04489:ADCY9	0.0959805	0.128058	0.18588	0.300294	0.489409	0.679163	1533
03134:MTOR	0.118636	0.15851	0.2295	0.359028	0.53772	0.677859	322
02571:TEK	0.10042	0.133908	0.195615	0.313168	0.499214	0.676122	5730
00930:CXCL10	0.144951	0.193282	0.274725	0.402779	0.567029	0.67515	4599
02097:PRKX	0.129822	0.173138	0.247236	0.369827	0.539514	0.674299	3665
16215:THEM4	0.113751	0.151668	0.222361	0.348905	0.525756	0.673953	4068
06786:CUL2	0.133819	0.178781	0.248506	0.363231	0.534179	0.673047	322
02965:IL11RA	0.107433	0.143254	0.206871	0.317525	0.490741	0.672808	4943
00739:CSF2RB	0.15469	0.206267	0.300642	0.439015	0.583777	0.672615	4943
03416:CXCL9	0.13835	0.18448	0.265977	0.402843	0.557194	0.670993	4599
01034:LAMB2	0.127583	0.17011	0.24485	0.366964	0.528183	0.670746	6700
11879:CACNB3	0.10892	0.145238	0.208754	0.326069	0.506991	0.668359	4171
01862:TNFRSF1B	0.102969	0.137315	0.199546	0.310367	0.492659	0.668092	1923
17894:PPP1R3B	0.108119	0.144188	0.21052	0.326694	0.498886	0.667148	3294
03571:CCL20	0.144418	0.192571	0.269485	0.389689	0.541553	0.665719	4599
00759:GNA11	0.162045	0.216018	0.298036	0.419746	0.562287	0.663194	948
02534:CREBBP	0.101253	0.135042	0.198633	0.317181	0.497057	0.662172	3577
03426:BIRC3	0.111235	0.148331	0.212628	0.324674	0.494393	0.660223	2703
00925:ITPR1	0.11553	0.154014	0.217926	0.326485	0.493982	0.660072	948
05124:FAF1	0.136839	0.182534	0.262842	0.382635	0.529697	0.657132	1486
00236:PPP3CC	0.10707	0.142808	0.209374	0.330568	0.501702	0.656792	2997
01867:KDR	0.124553	0.166089	0.241068	0.365903	0.527786	0.655972	6390
04914:TNFSF13B	0.132117	0.176257	0.2537	0.370572	0.533972	0.655645	579
04206:MAPK9	0.13952	0.186046	0.271186	0.405504	0.553905	0.654962	6318
01486:PRKAR2B	0.124393	0.165902	0.238384	0.359616	0.525705	0.654317	3665
02502:MAP3K11	0.109596	0.146147	0.211217	0.324219	0.492817	0.647595	5090
03834:TRAF5	0.102966	0.137305	0.198099	0.307305	0.483497	0.645462	2703
02925:GRK6	0.0966316	0.128869	0.190069	0.306517	0.482511	0.64291	3154
03965:MAP3K3	0.0954868	0.127343	0.185939	0.301289	0.478237	0.642807	4713
04909:RASGRP1	0.142437	0.189864	0.264152	0.377759	0.520118	0.642243	3237
01751:CCL5	0.136886	0.182527	0.258893	0.377663	0.528167	0.641175	4599
00896:IL2RB	0.0983632	0.13116	0.193039	0.312203	0.482694	0.641001	4943
01681:SOS1	0.101386	0.135202	0.195346	0.30144	0.472648	0.640858	6801
01487:PPP2CB	0.12586	0.167814	0.247805	0.380798	0.530464	0.636534	5660
14332:STRADA	0.140515	0.187382	0.271485	0.401385	0.541286	0.635992	2139
15213:RASGRP3	0.0831624	0.110909	0.161789	0.266521	0.443663	0.635138	3237
04617:LRP6	0.113341	0.151151	0.222515	0.347143	0.502827	0.631419	3394
03223:CCR5	0.123739	0.164997	0.242273	0.37442	0.52424	0.631008	4599
01475:PTPN6	0.125347	0.167129	0.238938	0.350494	0.498555	0.630019	1988
00655:FYN	0.116298	0.1551	0.222727	0.338585	0.497121	0.629721	2830
03277:CX3CR1	0.0849711	0.113319	0.167257	0.274756	0.446198	0.620112	3154
00243:CALM3	0.13941	0.18588	0.261684	0.378579	0.511346	0.609086	948
06347:ATM	0.119479	0.159322	0.228039	0.339377	0.483422	0.606133	3283
06971:EGLN1	0.106176	0.141862	0.205319	0.315095	0.463497	0.604561	322
03188:RHEB	0.0922954	0.123316	0.179258	0.288196	0.458955	0.593715	322
02902:DAPK1	0.0877957	0.117074	0.169599	0.269562	0.42877	0.585901	2843
00744:NR4A1	0.137949	0.184507	0.263869	0.383628	0.503711	0.580447	107
00411:ITGAM	0.0872693	0.116379	0.1684	0.260892	0.406441	0.549238	5773
